# Supplementary material for: The dietary treatment of histamine intolerance reduces the abundance of some histamine-secreting bacteria of the gut microbiota in histamine intolerant women. A pilot study
Source: Front Nutr. 2022 Oct 21;9:1018463. doi: 10.3389/fnut.2022.1018463 (PMC9633985; doi:10.3389/fnut.2022.1018463)
Supplement: Supplementary file 1 [file Table_1.xlsx]

## Sheet: Hoja1
Table S1. Relative abundance (%) of bacterial families, genera and species that showed significant differences between the group of histamine intolerant patients of the current study at baseline and the control group from the study performed by Sánchez-Pérez et al. (2022).
	Control		Patients at baseline
Family	Mean	SD	Mean	SD
Morganellaceae	0.0052	0.0044	0.085	0.162638
Pseudomanadaceae	0.0198	0.0147646	0.0357	0.00423178
Genus
Enterobactericeae_g	0.041	0.14	0.1074	0.144
Faecalibacterium	9.4043	2.957	5.1717	3.719
Proteus	0.0047	0.003	0.0099	0.00159781
Staphylococcus	0.0017	0.00679714	0.0192	0.0423085
Species
Clostridium perfringens	0.0003	0.0009	0.0078	0.018
Proteus mirabillis	0.0037	0.003	0.0086	0.002
Statistically differences (p<0.05) are highlighted in bold.
