# Supplementary material for: The dietary treatment of histamine intolerance reduces the abundance of some histamine-secreting bacteria of the gut microbiota in histamine intolerant women. A pilot study
Source: Front Nutr. 2022 Oct 21;9:1018463. doi: 10.3389/fnut.2022.1018463 (PMC9633985; doi:10.3389/fnut.2022.1018463)
Supplement: Supplementary file 2 [file Table_2.xlsx]

## Sheet: Hoja1
Table S2. List of bacterial families that showed singificant changes and/or dissapeared during the nine-months dietary treatment of histamine intolerance. Relative abundance (%) is shown as mean and SD for the five patients.
Family	Baseline		2 months		6 months		9 months
	Mean	SD	Mean	SD	Mean	SD	Mean	SD
Acetobacteraceae (#)	0.00022	0.000491935	0.0000	0	0.0000	0	0	0
Alcaligenaceae (#)	0.0244	0.00600525	0.0098	0.0155461	0.0000	0	0	0
Bacillaceae	0.0279	0.00995404	0.0107	0.0148745	0.0009	0.00143422	0.0002	0.000491935
Caldatribacterium_f	0.00198	0.00211589	0.00064	0.00143108	0.0004	0.0011	0.0002	0.000602495
Caldicoprobacteraceae (#)	0.0020	0.00177426	0.0002	0.000491935	0.0000	0	0	0
Caulobacteraceae (#)	0.0011	0.0011	0.00044	0.00098387	0.0000	0	0	0
Cloacamonas_f	0.02498	0.0100537	0.01066	0.0182323	0.0001	0.0011	0.0001	0.0011
Comamonadaceae (#)	0.0195	0.00683323	0.0050	0.0136371	0.0000	0.0000	0	0
Dermabacteraceae (#)	0.00022	0.000491935	0.0000	0	0.0000	0	0	0
Enterobacterales_uc (#)	0.0037	0.00827345	0.0000	0	0.00022	0.000491935	0	0
Flavobacteriaceae (#)	0.2100	0.0468356	0.0950	0.158068	0.0002	0.0568856	0	0
Idiomarinaceae (#)	0.0044	0.0023341	0.0011	0.00241495	0.0000	0.0000	0	0
Ignatzschineria_f	0.00504	0.00273916	0.00152	0.00236897	0.0003	0.0014	0.0001	0.0004
Kiritimatiellaceae (#)	0.00022	0.000491935	0.0000	0	0.0000	0	0	0
LBWK_f	0.00654	0.00289534	0.00152	0.00211116	0.0009	0.0005	0.0004	0.0001
Methylobacteriaceae (#)	0.00022	0.000491935	0.0000	0	0.0000	0	0	0
Moraxellaceae (#)	0.3338	0.0554798	0.1184	0.177785	0.0007	0.0011	0	0
Morganellaceae (#)	0.0853	0.162638	0.0028	0.00325085	0.0000	0.0000	0	0
Paenibacillaceae (#)	0.0037	0.00273185	0.0002	0.00098387	0.0000	0.0000	0	0
Pectobacteriaceae (#)	0.00086	0.00192302	0.0000	0	0.0000	0	0	0
Planococcaceae (#)	0.0436	0.015369	0.0162	0.0228572	0.0000	0.0000	0	0
Pseudomonadaceae	0.0318	0.00423178	0.0125	0.0171179	0.0004	0.000491935	0.0004	0.000602495
Ralstonia_f	0.0002	0.000491935	0.0178	0.0225581	0.0153	0.00762384	0.0156	0.0067129
Rhodobacteraceae (#)	0.0033	0.00237023	0.0002	0.000491935	0.0000	0.0000	0	0
Sedimentibacter_f	0.00304	0.00270518	0.00108	0.00186199	0.0005	0.0003	0.0003	0.0001
Sphingobacteriaceae (#)	0.0046	0.00283108	0.0059	0.00979735	0.0000	0.0000	0	0
Syntrophomonadaceae (#)	0.00132	0.00180748	0.00216	0.00330953	0.0000	0	0	0
Tissierellaceae (#)	0.0011	0.000777817	0.0004	0.000602495	0.0000	0.0000	0	0
Xanthomonadaceae	0.0423	0.00874946	0.0188	0.0271579	0.0000	0.0000	0.0002	0.000491935
Yersiniaceae (#)	0.00022	0.000491935	0.00022	0.000491935	0.0000	0	0	0
Statistically differences (p<0.05) respected to baseline are highlighted in bold. The symbol # indicates the bacterial families that dissapeared along the study.
