# Supplementary material for: The dietary treatment of histamine intolerance reduces the abundance of some histamine-secreting bacteria of the gut microbiota in histamine intolerant women. A pilot study
Source: Front Nutr. 2022 Oct 21;9:1018463. doi: 10.3389/fnut.2022.1018463 (PMC9633985; doi:10.3389/fnut.2022.1018463)
Supplement: Supplementary file 3 [file Table_3.XLSX]

## Sheet: Hoja1
Table S3. List of bacterial genera that showed singificant changes during the nine-months dietary treatment of histamine intolerance. Relative abundance (%) is shown as mean and SD for the five patients.
Genus	Baseline		2 months		6 months		9 months
	Mean	SD	Mean	SD	Mean	SD	Mean	SD
AB175383_g	0.0085	0.00309548	0.0031	0.00474531	0	0	0	0
Acinetobacter	0.3016	0.0510711	0.10404	0.154006	0.0007	0.0011	0	0
Actinomyces	0.02206	0.0266017	0.0375	0.0341306	0.05616	0.0458259	0.09812	0.147725
AF280863_g	0.0009	0.00143422	0.00044	0.000602495	0	0	0	0
Alcaligenes	0.0013	0.000920326	0.0002	0.00098387	0	0	0	0
Arcobacter	0.0018	0.00125419	0.0002	0.00098387	0	0	0	0
Bacillus	0.023	0.00922703	0.0061	0.00941446	0.0009	0.00143422	0.0002	0.000491935
Bhargavaea	0.0042	0.00320749	0.00088	0.00120499	0	0	0	0
Caryophanon	0.0075	0.00305172	0.0024	0.00272984	0	0	0	0
Cloacamonas	0.025	0.0100537	0.01066	0.0182323	0	0	0	0
Comamonas	0.0195	0.00683323	0.005	0.0131785	0	0	0	0
DQ415754_g	0.0061	0.0042006	0.00064	0.00143108	0	0	0	0
Dysgonomonas	0.0091	0.00546287	0.00198	0.00272984	0	0	0	0
EF559154_g	0.0068	0.00309386	0.00372	0.00520308	0	0	0	0
Empedobacter	0.0539	0.0180218	0.02414	0.0389551	0	0	0	0
Fermentimonas	0.0068	0.00348181	0.0026	0.00522063	0	0	0	0
Flavobacterium	0.1517	0.0320186	0.06998	0.11778	0	0	0	0
Gemmobacter	0.0015	0.000576194	0	0	0	0	0	0
Idiomarina	0.0044	0.0023341	0.00108	0.00241495	0	0	0	0
LBSF_g	0.0066	0.00289534	0.0013	0.00192873	0	0	0	0
Luteimonas	0.0015	0.00125419	0.00044	0.000602495	0	0	0	0
Lysinibacillus	0.0098	0.00436543	0.00328	0.00461487	0	0	0	0
Oceanobacillus	0.0015	0.000576194	0.00044	0.00098387	0	0	0	0
Paenalcaligenes	0.0217	0.00403138	0.00872	0.0133361	0	0	0	0
Paenibacillus	0.0033	0.00229891	0.0002	0.000939149	0	0	0	0
Paracoccus	0.0017	0.00210071	0.0002	0.000491935	0	0	0	0
Petrimonas	0.0011	0.000777817	0	0	0	0	0	0
Planococcaceae_uc	0.00176	0.000602495	0.00044	0.000602495	0	0	0	0
Proteiniphilum	0.0063	0.00460304	0.0026	0.00468188	0	0	0	0
Proteus	0.0112	0.00159781	0.0026	0.00325085	0	0	0	0
Pseudomonas	0.0304	0.00458607	0.01116	0.0152113	0.0004	0.000491935	0.0004	0.000602495
Psychrobacter	0.0322	0.0054427	0.01434	0.0243022	0	0	0	0
Ralstonia	0.0002	0.000491935	0.01782	0.0225581	0.0153	0.00762384	0.0156	0.0067129
Raoultella	0.0026	0.00197661	0.00174	0.0016288	0	0.038638	0.0002	0.000491935
Rummeliibacillus	0.0026	0.00127789	0.00174	0.00282631	0	0	0	0
Sedimentibacter	0.0031	0.00270518	0.00108	0.00192302	0.0016	0.000602495	0	0
Solibacillus	0.0081	0.004219	0.00414	0.0062288	0	0	0	0
Sphingobacterium	0.0046	0.00283108	0.00586	0.00979735	0	0	0	0
Sporosarcina	0.0026	0.00197788	0.0011	0.00155563	0	0	0	0
Stenotrophomonas	0.0407	0.00914314	0.01834	0.0265881	0	0	0.0002	0.000491935
Tissierella	0.0011	0.000777817	0.00044	0.000602495	0	0	0	0
Ureibacillus	0.0055	0.00228845	0.0013	0.00178045	0	0	0	0
Vagococcus	0.0031	0.00182016	0.0004	0.00120499	0	0	0	0
Wohlfahrtiimonas	0.0026	0.00104067	0.00108	0.00152053	0	0	0	0
Statistically differences (p<0.05) respected to baseline are highlighted in bold.
