# Supplementary material for: The dietary treatment of histamine intolerance reduces the abundance of some histamine-secreting bacteria of the gut microbiota in histamine intolerant women. A pilot study
Source: Front Nutr. 2022 Oct 21;9:1018463. doi: 10.3389/fnut.2022.1018463 (PMC9633985; doi:10.3389/fnut.2022.1018463)
Supplement: Supplementary file 4 [file Table_4.XLSX]

## Sheet: Hoja1
Table S4. List of bacterial species that showed singificant changes during the nine-months dietary treatment of histamine intolerance. Relative abundance (%) is shown as mean and SD for the five patients.
Species	Baseline		2 months		6 months		9 months
	Mean	SD	Mean	SD	Mean	SD	Mean	SD
AB175383_s	0.0085	0.00309548	0.0031	0.00474531	0	0	0	0
Acinetobacter indicus	0.0412	0.0125465	0.0102	0.0168411	0	0	0	0
Acinetobacter lwoffii group	0.00066	0.00098387	0.00022	0.000491935	0	0	0	0
Acinetobacter refrigeratoris group	0.0552	0.00796386	0.0201	0.0299242	0	0	0	0
Acinetobacter towneri	0.1106	0.0208962	0.041	0.0624777	0	0	0	0
Acinetobacter_uc	0.0744	0.0136755	0.0276	0.0376323	0	0	0	0
Actinomyces naeslundii	0.00152	0.00164225	0.002	0.00328862	0.00222	0.00134796	0.00458	0.00689435
Actinomyces odontolyticus	0.0035	0.00316228	0.00834	0.00935003	0.01286	0.0132058	0.02628	0.046423
Actinomyces_uc	0.0007	0.000602495	0.00112	0.00138816	0.0009	0.00143422	0.0032	0.00227112
AJ853573_s	0.0193	0.00924624	0.0074	0.0126029	0	0	0	0
AM982593_s	0.0048	0.00284464	0.0017	0.00326604	0	0	0	0
Bacillus andreesenii	0.0031	0.00329575	0.0013	0.00178045	0	0	0	0
Bacillus badius	0.0033	0.00207292	0.0007	0.00098387	0	0	0	0
Bacillus cecembensis group	0.0075	0.00305172	0.0024	0.00272984	0	0	0	0
Bacillus cereus group	0.0026	0.00187963	0.0009	0.00192302	0.0007	0.0014758	0	0
Bacillus kyonggiensis	0.0024	0.00207966	0.0007	0.00143108	0	0	0	0
Bacillus thermolactis group	0.0022	0.00173983	0.0004	0.00098387	0	0	0	0
Bacillus_uc	0.00044	0.000602495	0.00064	0.00143108	0	0	0	0
Bhargavaea beijingensis	0.0037	0.00293343	0.0009	0.00120499	0	0	0	0
Comamonas kerstersii group	0.0158	0.00525852	0.0044	0.0116914	0	0	0	0
CP007496_s	0.0002	0.000491935	0.0028	0.00385032	0.0024	0.00295161	0	0
DQ415754_g_uc	0.0061	0.0042006	0.0005	0.00143108	0	0	0	0
Dysgonomonas capnocytophagoides	0.0083	0.00482721	0.0015	0.00236897	0	0	0	0
Empedobacter stercoris	0.0539	0.0180218	0.0241	0.0389551	0	0	0	0
EU463003_s	0.0002	0.000491935	0.0011	0.000777817	0.0009	0.00143422	0.0022	0.000491935
EU939430_s	0.1195	0.0239696	0.0547	0.0924986	0	0	0	0
Fermentimonas caenicola	0.0068	0.00348181	0.0026	0.00522063	0	0	0	0
FJ645703_s	0.0063	0.000491935	0.0009	0.000602495	0	0	0	0
FJ825495_s	0.002	0.00207437	0.0007	0.00098387	0	0	0	0
Flavobacterium cloacae	0.0083	0.00464414	0.0022	0.005007	0	0	0	0
FN563246_s	0.0057	0.00172395	0.0032	0.00558596	0	0	0	0
Gemmobacter intermedius	0.0015	0.000576194	0	0	0	0	0	0
GQ135057_s	0.023	0.00612062	0.0111	0.0191393	0	0	0	0
Hazenella coriacea	0.00218	0.00255871	0.00088	0.00120499	0	0	0	0
HQ143323_s	0.0147	0.00659189	0.0037	0.00728814	0	0	0	0
Idiomarina indica	0.0039	0.0016559	0.0011	0.00241495	0	0	0	0
JF421649_s	0.0068	0.00309386	0.0037	0.00520308	0	0	0	0
JFYL_s	0.0013	0.00116404	0.0002	0.000491935	0	0	0	0
Lysinibacillus xylanilyticus group	0.005	0.00322258	0.0011	0.00274991	0	0	0	0
Paenalcaligenes hermetiae	0.0217	0.00403138	0.0085	0.012895	0	0	0	0
Paracoccus denitrificans group	0.0017	0.00210071	0.0002	0.000491935	0	0	0	0
Paucisalibacillus globulus group	0.00066	0.00098387	0.00064	0.00143108	0	0	0	0
Proteus hauseri group	0.0013	0.000920326	0.0002	0.000491935	0	0	0	0
Proteus mirabilis	0.009	0.00214196	0.0015	0.00236897	0	0	0	0
Pseudomonas formosensis	0.0254	0.00399625	0.0098	0.012536	0	0	0	0
Pseudomonas tuomuerensis group	0.0018	0.0014758	0.0007	0.00098387	0	0	0	0
Psychrobacter pasteurii	0.032	0.00495611	0.0141	0.0238301	0	0	0	0
Ralstonia pickettii group	0.0002	0.000491935	0.0178	0.0225581	0.0153	0.00762384	0.0156	0.0067129
Raoultella planticola group	0.0026	0.00197661	0.0017	0.0016288	0.0254	0.038638	0.0002	0.000491935
Roseburia_uc	0.0024	0.00250839	0.008	0.00765356	0.0105	0.0067088	0.0078	0.00464575
Rothia dentocariosa	0	0	0.0009	0.000920326	0.0009	0.00120499	0.0046	0.0077758
Rummeliibacillus pycnus	0.0026	0.00127789	0.0017	0.00282631	0	0	0	0
Solibacillus silvestris group	0.0081	0.004219	0.0041	0.0062288	0	0	0	0
Sphingobacterium daejeonense	0.00044	0.000602495	0.00216	0.00372398	0	0	0	0
Sphingobacterium humi	0.00176	0.00166823	0.00174	0.00282631	0	0	0	0
Stenotrophomonas koreensis	0.0274	0.00730664	0.0116	0.0167768	0	0	0	0
Stenotrophomonas maltophilia group	0.0094	0.0068119	0.0046	0.0079242	0	0	0.0002	0.000491935
Stenotrophomonas nitritireducens group	0.0019	0.00253831	0.0004	0.000602495	0	0	0	0
Ureibacillus defluvii	0.0024	0.00195704	0.0007	0.00098387	0	0	0	0
Ureibacillus thermosphaericus	0.0031	0.000915423	0.0007	0.00098387	0	0	0	0
Vagococcus fluvialis	0.0011	0.000777817	0	0	0	0	0	0
Veillonella parvula group	0.0011	0.00155563	0.07296	0.155791	0.02474	0.0430061	0.0102	0.0147255
Veillonella rogosae	0.00352	0.00449522	0.0229	0.0343119	0.02174	0.0300873	0.01208	0.0231352
Wohlfahrtiimonas chitiniclastica	0.0018	0.00127789	0	0	0	0	0	0
Statistically differences (p<0.05) respected to baseline are highlighted in bold
